# Supplementary material for: Cost-Effectiveness Analysis of Routine Childhood Immunization with 20-Valent versus 15-Valent Pneumococcal Conjugate Vaccines in Germany
Source: Vaccines (Basel). 2024 Sep 12;12(9):1045. doi: 10.3390/vaccines12091045 (PMC11435687; doi:10.3390/vaccines12091045)
Supplement: Supplementary file 1 [file vaccines-12-01045-s001.zip]

Archive with 1 entries (1 files):
- vaccines-3172986-supplementary.pdf
